# Supplementary material for: Does Mixed Linker-Induced Surface Heterogeneity Impact the Accuracy of IAST Predictions in UiO-66-NH2?
Source: J Phys Chem C Nanomater Interfaces. 2023 Oct 12;127(42):20881–9. doi: 10.1021/acs.jpcc.3c04845 (PMC10614300; doi:10.1021/acs.jpcc.3c04845)
Supplement: Supplementary file 2 — jp3c04845_si_002.zip [file jp3c04845_si_002.zip]

Archive with 48 entries (42 files):
- Structures/
- __MACOSX/._Structures
- Structures/75 Amine-BDC/
- __MACOSX/Structures/._75 Amine-BDC
- Structures/.DS_Store
- __MACOSX/Structures/._.DS_Store
- Structures/25 Amine-BDC/
- __MACOSX/Structures/._25 Amine-BDC
- Structures/100 Amine-BDC/
- __MACOSX/Structures/._100 Amine-BDC
- Structures/0 Amine-BDC/
- __MACOSX/Structures/._0 Amine-BDC
- Structures/50 Amine-BDC/
- __MACOSX/Structures/._50 Amine-BDC
- Structures/75 Amine-BDC/4.cif
- __MACOSX/Structures/75 Amine-BDC/._4.cif
- Structures/75 Amine-BDC/0.cif
- __MACOSX/Structures/75 Amine-BDC/._0.cif
- Structures/75 Amine-BDC/1.cif
- __MACOSX/Structures/75 Amine-BDC/._1.cif
- Structures/75 Amine-BDC/3.cif
- __MACOSX/Structures/75 Amine-BDC/._3.cif
- Structures/75 Amine-BDC/2.cif
- __MACOSX/Structures/75 Amine-BDC/._2.cif
- Structures/25 Amine-BDC/4.cif
- __MACOSX/Structures/25 Amine-BDC/._4.cif
- Structures/25 Amine-BDC/0.cif
- __MACOSX/Structures/25 Amine-BDC/._0.cif
- Structures/25 Amine-BDC/1.cif
- __MACOSX/Structures/25 Amine-BDC/._1.cif
- Structures/25 Amine-BDC/3.cif
- __MACOSX/Structures/25 Amine-BDC/._3.cif
- Structures/25 Amine-BDC/2.cif
- __MACOSX/Structures/25 Amine-BDC/._2.cif
- Structures/100 Amine-BDC/0.cif
- __MACOSX/Structures/100 Amine-BDC/._0.cif
- Structures/0 Amine-BDC/0.cif
- __MACOSX/Structures/0 Amine-BDC/._0.cif
- Structures/50 Amine-BDC/4.cif
- __MACOSX/Structures/50 Amine-BDC/._4.cif
- Structures/50 Amine-BDC/0.cif
- __MACOSX/Structures/50 Amine-BDC/._0.cif
- Structures/50 Amine-BDC/1.cif
- __MACOSX/Structures/50 Amine-BDC/._1.cif
- Structures/50 Amine-BDC/3.cif
- __MACOSX/Structures/50 Amine-BDC/._3.cif
- Structures/50 Amine-BDC/2.cif
- __MACOSX/Structures/50 Amine-BDC/._2.cif
