# Supplementary material for: Does Mixed Linker-Induced Surface Heterogeneity Impact the Accuracy of IAST Predictions in UiO-66-NH2?
Source: J Phys Chem C Nanomater Interfaces. 2023 Oct 12;127(42):20881–9. doi: 10.1021/acs.jpcc.3c04845 (PMC10614300; doi:10.1021/acs.jpcc.3c04845)
Supplement: Supplementary file 3 — jp3c04845_si_003.zip [file jp3c04845_si_003.zip]

Archive with 14 entries (13 files):
- Simulation inputs/
- __MACOSX/._Simulation inputs
- Simulation inputs/pseudo_atoms.def
- __MACOSX/Simulation inputs/._pseudo_atoms.def
- Simulation inputs/CO2.def
- __MACOSX/Simulation inputs/._CO2.def
- Simulation inputs/force_field_mixing_rules.def
- __MACOSX/Simulation inputs/._force_field_mixing_rules.def
- Simulation inputs/ethene.def
- __MACOSX/Simulation inputs/._ethene.def
- Simulation inputs/force_field.def
- __MACOSX/Simulation inputs/._force_field.def
- Simulation inputs/simulation.input
- __MACOSX/Simulation inputs/._simulation.input
