# Supplementary material for: Does Mixed Linker-Induced Surface Heterogeneity Impact the Accuracy of IAST Predictions in UiO-66-NH2?
Source: J Phys Chem C Nanomater Interfaces. 2023 Oct 12;127(42):20881–9. doi: 10.1021/acs.jpcc.3c04845 (PMC10614300; doi:10.1021/acs.jpcc.3c04845)
Supplement: Supplementary file 4 — jp3c04845_si_004.zip [file jp3c04845_si_004.zip]

Archive with 20 entries (19 files):
- GIFs MC cycles/
- __MACOSX/._GIFs MC cycles
- GIFs MC cycles/CO2_0.5_UiO66.gif
- __MACOSX/GIFs MC cycles/._CO2_0.5_UiO66.gif
- GIFs MC cycles/CO2_0.5_UiO66-mix.gif
- __MACOSX/GIFs MC cycles/._CO2_0.5_UiO66-mix.gif
- GIFs MC cycles/C2H4_0.5_UiO66-NH2.gif
- __MACOSX/GIFs MC cycles/._C2H4_0.5_UiO66-NH2.gif
- GIFs MC cycles/UiO66-equimolar mixture.gif
- __MACOSX/GIFs MC cycles/._UiO66-equimolar mixture.gif
- GIFs MC cycles/C2H4_0.5_UiO66.gif
- __MACOSX/GIFs MC cycles/._C2H4_0.5_UiO66.gif
- GIFs MC cycles/UiO66-NH2 50-50-equimolar mixture.gif
- __MACOSX/GIFs MC cycles/._UiO66-NH2 50-50-equimolar mixture.gif
- GIFs MC cycles/CO2_0.5_UiO66-NH2.gif
- __MACOSX/GIFs MC cycles/._CO2_0.5_UiO66-NH2.gif
- GIFs MC cycles/C2H4_0.5_UiO66-Mix.gif
- __MACOSX/GIFs MC cycles/._C2H4_0.5_UiO66-Mix.gif
- GIFs MC cycles/UiO66-NH2-equimolar mixture.gif
- __MACOSX/GIFs MC cycles/._UiO66-NH2-equimolar mixture.gif
